# Supplementary material for: Xestospongia muta Fraction-7 and Linoleic Acid: Effects on SR-BI Gene Expression and HDL Cholesterol Uptake
Source: Mar Drugs. 2022 Dec 4;20(12):762. doi: 10.3390/md20120762 (PMC9784671; doi:10.3390/md20120762)
Supplement: Supplementary file 1 [file marinedrugs-20-00762-s001.zip]

Archive with 1 entries (1 files):
- marinedrugs-1995094-supplementary.pdf
